# Supplementary material for: Bacterial exonuclease III expands its enzymatic activities on single-stranded DNA
Source: eLife. 2024 Jul 3;13:RP95648. doi: 10.7554/eLife.95648 (PMC11221836; doi:10.7554/eLife.95648)
Supplement: Figure 2—source data 1. [file elife-95648-fig2-data1.zip]

Archive with 13 entries (12 files):
- Figure 2-Source Data 1/
- Figure 2-Source Data 1/Figure 2B-labelled.pdf
- Figure 2-Source Data 1/Figure 2B-raw.pdf
- Figure 2-Source Data 1/Figure 2D-labelled.pdf
- Figure 2-Source Data 1/Figure 2D-raw.pdf
- Figure 2-Source Data 1/Figure 2F-labelled.pdf
- Figure 2-Source Data 1/Figure 2F-raw.pdf
- Figure 2-Source Data 1/Figure 2H-labelled.pdf
- Figure 2-Source Data 1/Figure 2H-raw.pdf
- Figure 2-Source Data 1/Figure 2J-labelled.pdf
- Figure 2-Source Data 1/Figure 2J-raw.pdf
- Figure 2-Source Data 1/Figure 2L-labelled.pdf
- Figure 2-Source Data 1/Figure 2L-raw.pdf
