# Supplementary material for: Bacterial exonuclease III expands its enzymatic activities on single-stranded DNA
Source: eLife. 2024 Jul 3;13:RP95648. doi: 10.7554/eLife.95648 (PMC11221836; doi:10.7554/eLife.95648)
Supplement: Figure 2—figure supplement 1—source data 1. [file elife-95648-fig2-figsupp1-data1.zip]

Archive with 3 entries (2 files):
- Figure 2-figure supplement 1-Souce data/Figure 2-figure supplement 1-labelled.pdf
- Figure 2-figure supplement 1-Souce data/Figure 2-figure supplement 1-raw.pdf
- Figure 2-figure supplement 1-Souce data/
