# Supplementary material for: Bacterial exonuclease III expands its enzymatic activities on single-stranded DNA
Source: eLife. 2024 Jul 3;13:RP95648. doi: 10.7554/eLife.95648 (PMC11221836; doi:10.7554/eLife.95648)
Supplement: Figure 5—source data 1. [file elife-95648-fig5-data1.zip]

Archive with 7 entries (6 files):
- Figure 5-Source data/Figure 5C-labelled.pdf
- Figure 5-Source data/Figure 5C-left-raw.pdf
- Figure 5-Source data/Figure 5C-right-raw.pdf
- Figure 5-Source data/Figure 5F-labelled.pdf
- Figure 5-Source data/Figure 5F-left-raw.pdf
- Figure 5-Source data/Figure 5F-right-raw.pdf
- Figure 5-Source data/
