# Supplementary material for: Bacterial exonuclease III expands its enzymatic activities on single-stranded DNA
Source: eLife. 2024 Jul 3;13:RP95648. doi: 10.7554/eLife.95648 (PMC11221836; doi:10.7554/eLife.95648)
Supplement: Figure 6—source data 1. [file elife-95648-fig6-data1.zip]

Archive with 32 entries (31 files):
- Figure 6-Source data/
- Figure 6-Source data/Figure 6A-labelled.pdf
- Figure 6-Source data/Figure 6A-raw.pdf
- Figure 6-Source data/Figure 6C-D151N-labelled.pdf
- Figure 6-Source data/Figure 6C-D151N-raw.pdf
- Figure 6-Source data/Figure 6C-D214A-labelled.pdf
- Figure 6-Source data/Figure 6C-D214A-raw.pdf
- Figure 6-Source data/Figure 6C-F213A-labelled.pdf
- Figure 6-Source data/Figure 6C-F213A-raw.pdf
- Figure 6-Source data/Figure 6C-K121A-labelled.pdf
- Figure 6-Source data/Figure 6C-K121A-raw.pdf
- Figure 6-Source data/Figure 6C-K176A-labelled.pdf
- Figure 6-Source data/Figure 6C-K176A-raw.pdf
- Figure 6-Source data/Figure 6C-N153A-labelled.pdf
- Figure 6-Source data/Figure 6C-N153A-raw.pdf
- Figure 6-Source data/Figure 6C-Q112A-labelled.pdf
- Figure 6-Source data/Figure 6C-Q112A-raw.pdf
- Figure 6-Source data/Figure 6C-R170A-labelled.pdf
- Figure 6-Source data/Figure 6C-R170A-raw.pdf
- Figure 6-Source data/Figure 6C-R216A-labelled.pdf
- Figure 6-Source data/Figure 6C-R216A-raw.pdf
- Figure 6-Source data/Figure 6C-S217A-labelled.pdf
- Figure 6-Source data/Figure 6C-S217A-raw.pdf
- Figure 6-Source data/Figure 6C-S217A-raw.tif
- Figure 6-Source data/Figure 6C-W212A-lablelled.pdf
- Figure 6-Source data/Figure 6C-W212A-raw.pdf
- Figure 6-Source data/Figure 6C-WT-labelled.pdf
- Figure 6-Source data/Figure 6C-WT-raw.pdf
- Figure 6-Source data/Figure 6C-Y109A-labelled.pdf
- Figure 6-Source data/Figure 6C-Y109A-raw.pdf
- Figure 6-Source data/Figure 6E-labelled.pdf
- Figure 6-Source data/Figure 6E-raw.pdf
