# Supplementary material for: Bacterial exonuclease III expands its enzymatic activities on single-stranded DNA
Source: eLife. 2024 Jul 3;13:RP95648. doi: 10.7554/eLife.95648 (PMC11221836; doi:10.7554/eLife.95648)
Supplement: Figure 8—figure supplement 1—source data 1. [file elife-95648-fig8-figsupp1-data1.zip]

Archive with 11 entries (10 files):
- Figure 8-figure supplement 1-Source data/
- Figure 8-figure supplement 1-Source data/Figure 8-figure supplement 1A-labelled.pdf
- Figure 8-figure supplement 1-Source data/Figure 8-figure supplement 1A-raw.pdf
- Figure 8-figure supplement 1-Source data/Figure 8-figure supplement 1C-labelled.pdf
- Figure 8-figure supplement 1-Source data/Figure 8-figure supplement 1C-raw.pdf
- Figure 8-figure supplement 1-Source data/Figure 8-figure supplement 1E-labelled.pdf
- Figure 8-figure supplement 1-Source data/Figure 8-figure supplement 1E-raw.pdf
- Figure 8-figure supplement 1-Source data/Figure 8-figure supplement 2A-raw.pdf
- Figure 8-figure supplement 1-Source data/Figure 8-figure supplement 2E-raw.pdf
- Figure 8-figure supplement 1-Source data/Figure 8¿Cfigure supplement 2A-labelled.pdf
- Figure 8-figure supplement 1-Source data/Figure 8¿Cfigure supplement 2E-labelled.pdf
